# Supplementary material for: Characterization of the Human Papillomavirus 16 Oncogenes in K14HPV16 Mice: Sublineage A1 Drives Multi-Organ Carcinogenesis
Source: Int J Mol Sci. 2022 Oct 15;23(20):12371. doi: 10.3390/ijms232012371 (PMC9604181; doi:10.3390/ijms232012371)
Supplement: Supplementary file 1 [file ijms-23-12371-s001.zip]

Archive with 3 entries (3 files):
- Suplementary Table S3. Previous studies from HPV16 lineages and sublineages.pdf
- Supplementary Table S1 Characterization of mouse samples.pdf
- Supplementary Table S2. Genome sequences of representative strains from HPV16.pdf
